# Supplementary material for: Male sperm storage impairs sperm quality in the zebrafish
Source: Sci Rep. 2021 Aug 17;11:16689. doi: 10.1038/s41598-021-94976-x (PMC8371167; doi:10.1038/s41598-021-94976-x)
Supplement: Supplementary file 2 — Supplementary Information 2. [file 41598_2021_94976_MOESM2_ESM.xlsx]

## Sheet: data
n	id	block	days	sperm_number	live_sperm	dead_sperm	viability_perc	VCL0	LIN0	motility_perc0	non_motile0	motile0	VCL30	LIN30	motility_perc30	non_motile30	motile30	sperm_longevity_sec
1	M1	1	7	17559.7				105.6	83.6667	60	9.33333	12.3333	78.8	71	57.6667	13.3333	17	85
9	M1	1	4	49493.8				129.067	82	78	16	61	90.6667	72.3333	69.6667	21	49.3333	96.6667
30	M10	3	4	98774	2342	152	93.9054	127.1	80.6667	94.6667	6.33333	175.667	89.4667	64.3333	87.6667	20	159	86.6667
37	M10	3	7	245745	4606	182.5	96.1888	114.833	72.6667	88.6667	23.6667	192	82.6667	55.6667	77.3333	56.3333	186.667	83.3333
6	M11	2	4	95468.8				124.25	80.5	91	21	140.5	96.3	74	92.5	8.5	98	120
19	M11	2	7	230008	5177.5	156	97.0751	158.467	75.6667	95.3333	10.3333	234.667	94.6	61.6667	90.6667	22	215.333	123.333
7	M12	2	4	334882				156.833	71.3333	94	17	264.667	110.033	71	86.3333	35.6667	220.667	110
20	M12	2	7	255277	5906	428	93.2428	121.167	74	85.6667	25	199.333	85.9667	63	71.3333	48	139	80
8	M13	2	4	169357				142.267	76.6667	89.3333	22.6667	183	111.3	71.6667	86.6667	28	171	116.667
21	M13	2	7	361454	6957.5	524	92.9961	105.233	68.6667	87	29	176	80.6	51.3333	57	95	110.333	53.3333
14	M14	2	7	116364	2324.5	336	87.3708	120.633	72	93	15	209	87.0333	52.6667	88.6667	26	198	96.6667
22	M14	2	4	213945	3940	257.5	93.8654	115.9	76.6667	74.6667	35	93	81.1	55	68.3333	49.6667	109	70
15	M15	2	7	118708	2276.5	102	95.7116	114.533	72.6667	93	9	132	89.5	59.3333	86.6667	12.6667	109.333	100
23	M15	2	4	158205	3006	95.5	96.9208	124.433	74.3333	91	18.3333	204.667	97.6333	65.3333	87	29	191.333	93.3333
16	M16	2	7	301176	5571	122	97.857	137.267	61.6667	86	35	226.667	95.0667	50.3333	74	91.3333	224.667	140
24	M16	2	4	293006	5054.5	254	95.2152	136.533	69.6667	96	9.33333	247.333	100	61	88	27.6667	202	180
17	M17	2	7	203151	4836	304	94.0856	143.767	69	95	11.6667	241	109.2	63	87.6667	28	208.333	163.333
25	M17	2	4	306111	5500	241	95.8021	165.767	72.3333	98.3333	6	340.333	108.167	67.6667	93	24	303.333	100
18	M18	2	7	54867.3	1909.5	202	90.4333	95.0333	69.6667	77.6667	13.3333	56.6667	72	59	42.3333	34.6667	27	53.3333
26	M18	2	4	91727.6	2887.5	28.5	99.0226	122.233	81.3333	95.3333	5	92.3333	78.0667	66.6667	74.3333	16	46.6667	65
31	M19	3	4	203905	4729	181.5	96.3038	125.133	70	89	30	271.333	86.4333	57.3333	81	48.3333	207	123.333
38	M19	3	7	337041	5219	184	96.5945	141.967	71.3333	95.3333	15.3333	317	96.1667	60.6667	90	38	334	153.333
2	M2	1	7	104583				110	72.6667	82.6667	8.33333	42.3333	76.8	54.6667	72.6667	14	41.3333	133.333
10	M2	1	4	145574				160.6	74	95.6667	10	230.333	98.6333	66.3333	89.3333	19.6667	168.333	103.333
32	M20	3	4	88295.6	1700.5	82	95.3997	125.367	70.3333	95.3333	12.6667	257	87.0333	53	85	34.3333	191.333	80
39	M20	3	7	294444	4262.5	111.5	97.4508	130.967	68	92.3333	25.6667	301	86.4333	50.3333	71	100	240	73.3333
33	M21	3	4	14404.8	641.5	69	90.2885	126.7	81	90	3.66667	30.3333	96.1333	74	78.6667	7	27.3333	213.333
40	M21	3	7	85817.1	1289.5	67.5	95.0258	151	71.3333	93.6667	21.3333	313.333	97.5333	62.6667	89.6667	34.3333	287	146.667
41	M22	4	4	313737	7052	118	98.3543	196.2	75	95.5	8	201.5	87.7	65	82.5	24.5	118	70
57	M22	4	12	219436	5511	141	97.5053	158.65	75.5	94	14	284	84.3	51	57	138.5	172	115
42	M23	4	4	186792	3314	55	98.3675	148.95	79.5	96	7.5	146.5	99.65	68.5	82.5	30	123.5	75
58	M23	4	12	324546	5791	72	98.772	201.5	68	97	10	337	102.35	58.5	85.5	53.5	321.5	65
43	M24	4	4	212612	3685	45	98.7936	169.75	70	96	12.5	315.5	90	59	84.5	40	218.5	180
59	M24	4	12	390488	6196	147	97.6825	182.5	68	94.5	22	364	114.8	59	84	59.5	309	100
44	M25	4	4	89246.9	1655	15	99.1018	125.6	77	86	18	134	92.95	54	79.5	37	152	110
60	M25	4	12	170913	4561	199	95.8193	142.5	71.5	78.5	63	229	91.7	57	67	80.5	163	80
45	M26	4	4	224623	4334	149	96.6763	133.7	69.5	94.5	15.5	270	101.05	62.5	87	37	240	90
61	M26	4	12	508050	9084	50	99.4526	174.8	69.5	95.5	18.5	366	89.1	46.5	69	119.5	260	55
46	M27	4	4	102277	2004	28	98.622	119.45	76.5	92.5	10.5	130.5	82	63.5	76.5	28	92.5	125
62	M27	4	12	227148	4384	71	98.4063	154.5	72.5	81	57	279	102.15	65	82.5	53	262	105
47	M28	4	4	138062	2429	51	97.9435	146.7	70.5	96.5	9	269	115.85	67	90.5	26	252.5	330
63	M28	4	12	138584	3915	135	96.6667	130.45	73	91	19.5	196.5	79.55	52.5	62	80	132	50
48	M29	4	4	182068	3155	64	98.0118	142.45	71.5	96	13	306.5	91.7	57	82	58	268.5	95
64	M29	4	12	356415	6422	156	97.6285	173.25	69	97	11	371.5	137.4	66.5	95	18	335	175
49	M30	5	12	265692	4678	88	98.1536	154.7	72	92	18	260	90.5	58	88.5	32.5	260	85
65	M30	5	4	321132	7094	114	98.4184	161.55	73	92.5	23.5	281	105.4	69.5	86.5	37	233	155
50	M31	5	12	301288	5355	35	99.3506	171	70.5	95.5	17.5	397	91.4	52	74.5	104.5	299.5	55
66	M31	5	4	110823	2936	86	97.1542	114.15	72	93.5	16.5	249	97	68	86	32.5	179	230
51	M32	5	12	210214	4045	69	98.3228	156	71	94.5	12.5	233.5	90.25	60	85.5	30.5	180	120
67	M32	5	4	116818	3067	76	97.5819	138.55	73.5	96	9	198.5	102.95	73	94	10.5	159	265
52	M33	5	12	130314	2565	96	96.3923	141.8	70	90.5	22	218.5	86	48	71.5	51.5	141.5	70
53	M34	5	12	73494.5	1577	59	96.3936	131.367	78.3333	88	12.6667	108.667	72.5667	46	43.6667	55.3333	40.3333	40
69	M34	5	4	104968	2200	19	99.1438	134.3	77.5	96	8.5	198	101.65	71	87.5	23	161.5	195
54	M35	5	12	229327	1527	32	97.9474	139.8	74	90	19.5	179.5	82.9	56	74	40	115	65
70	M35	5	4	258894	5048	73	98.5745	139.95	78	92	14.5	184	83.35	62	83	26.5	137	85
55	M36	5	12	99058.2	1892	33	98.2857	149.45	73	93	15.5	209	97.05	65.5	88.5	22.5	167.5	95
56	M37	5	12	425519	8364	121	98.574	149.05	67.5	91.5	28	313	96	53.5	69	109	240	70
72	M37	5	4	352898	6230	51	99.188	154.9	74.5	95	16	305	94.95	65.5	84	42	225	105
3	M4	1	7	125967				111.333	75	85	11	66.6667	74.5	61.6667	68.6667	25	55	73.3333
11	M4	1	4	10442.4				130.333	84	83.3333	8	49	84.2667	72.6667	79.3333	11	40.6667	83.3333
4	M5	1	7	127070				101.967	72.3333	61.3333	18	23.6667	79.2667	62.6667	43	46	35.3333	63.3333
12	M5	1	4	20697.6				107.933	81	72.6667	12.6667	28.3333	81.6667	66.3333	57.6667	14	21.3333	63.3333
5	M6	1	7	195433				124.533	71	92	13	186.333	77.4667	57	64.6667	42	88	200
13	M6	1	4	13958.2				116.667	82.3333	75	12	39.6667	78.9667	62	67.3333	17.3333	32.3333	70
27	M7	3	4	139402	2835	238	92.2551	144.833	75.3333	95	13	248	96.7	65	92	20.3333	233	126.667
34	M7	3	7	223665	3891.5	167	95.8852	141.167	73.6667	87.3333	31.6667	232.667	94.8667	60.6667	85	36.6667	212.667	180
28	M8	3	4	148956	3078	228.5	93.0894	139.1	76	93	17	217.667	87.9333	63	88	24	179.333	93.3333
35	M8	3	7	334066	5685	330.5	94.5059	133.6	71.6667	86.3333	47	298.333	85.9333	53	74.6667	72.6667	214.333	100
29	M9	3	4	72525.7	2209.5	141.5	93.9813	124.367	74	90.6667	6.33333	65	93.1667	74.3333	82.6667	11.3333	53.6667	126.667
36	M9	3	7	185076	3795.5	213	94.6863	114.2	69.6667	83	23.3333	124.667	84.8	63.3333	74.3333	32.3333	96	140

## Sheet: data2
n	id	block	days	intact_sperm	fragm_sperm	prop_frag
10	C1	1	7	205	40	0.163265
14	C3	1	7	212	46	0.178295
16	C4	1	7	246	41	0.142857
12	C2	1	7	220	85	0.278689
21	E3	2	12	238	46	0.161972
23	E4	2	12	254	48	0.15894
19	E2	2	12	235	77	0.246795
17	E1	2	12	236	91	0.278287
24	F4	3	4	236	44	0.157143
20	F2	3	4	234	97	0.293051
22	F3	3	4	249	89	0.263314
18	F1	3	4	224	137	0.379501
28	M4	4	4	156	73	0.318777
25	M1	4	7	217	29	0.117886
26	M2	4	7	215	73	0.253472
32	M8	4	4	230	61	0.209622
30	M6	4	4	223	94	0.29653
31	M7	4	4	245	80	0.246154
27	M3	4	7	182	147	0.446809
29	M5	4	4	241	125	0.34153
37	M13	5	7	237	109	0.315029
39	M15	5	7	283	79	0.218232
33	M9	5	12	137	115	0.456349
38	M14	5	7	239	69	0.224026
34	M10	5	12	189	138	0.422018
35	M11	5	12	201	136	0.403561
36	M12	5	12	186	180	0.491803
40	M16	5	12	249	192	0.435374
